# Supplementary material for: Valorization of Citrus reticulata Blanco Peels to Produce Enriched Wheat Bread: Phenolic Bioaccessibility and Antioxidant Potential
Source: Antioxidants (Basel). 2023 Sep 8;12(9):1742. doi: 10.3390/antiox12091742 (PMC10525822; doi:10.3390/antiox12091742)
Supplement: Supplementary file 1 [file antioxidants-12-01742-s001.zip]

Archive with 1 entries (1 files):
- antioxidants-2556174-supplementary.pdf
